# Supplementary material for: Adrenomedullin and its receptors are expressed in mouse pancreatic β-cells and suppresses insulin synthesis and secretion
Source: PLoS One. 2022 Mar 24;17(3):e0265890. doi: 10.1371/journal.pone.0265890 (PMC8947024; doi:10.1371/journal.pone.0265890)
Supplement: S1 Dataset — (XLSX) [file pone.0265890.s001.xlsx]

## Sheet: Sheet1
Minimal Data Set 03/14/2022
Figure 1. ADM in Mouse Islets
NP	P13.5	P17.5
0.36	0.24	0.19
1.07	0.13	0.13
0.49	0.2	0.2
0.53	0.17	0.17
Figure 2A. CRLR in Mouse Islets					Figure 2B. RAMP2 in Mouse Islets
NP	P13.5	P17.5			NP	P13.5		P17.5
0.77	0.24	0.16			1.26	0.45		0.34
0.47	0.08	0.51			0.99	0.41		0.29
0.51	0.25	0.25			1.17	0.35		0.09
0.5	0.39	0.15			0.92	0.24		0.12
Figure 2C. RAMP3 in Mouse Islets
NP	P13.5	P17.5
0.48	0.38	0.5
0.51	0.27	0.11
0.32	0.28	0.35
0.2	0.32	0.19
Figure 3. ADM inhibits GSIS in Islets
	Saline		ADM
	Basal	Secreted	Basal	Secreted
Rep 1	0.0052	0.0227	0.0227	0.0277
Rep 2	0.003	0.0145	0.0033	0.0084
Rep 3	0.0044	0.0207	0.0104	0.0067
Rep 4	0.0053	0.0524	0.004	0.0196
Figure 4A. Adm mRNA in NIT-1 Cells					Figure 4B. CRLR mRNA
5.6	11.1	16.7	22.2		5.6	11.1		16.7					22.2
2.2505	2.2174	1.9653	1.7044		7.1174	10.2506		18.4866					33.6792
1.4329	1.4589	2.1464	2.2753		7.541	10.4399		29.59					29.7226
1.553	2.4178	1.2048	1.9915		7.0963	16.5074		23.4971					41.8166
1.5245	1.5477	1.2304	1.8022		6.7297	15.8125		20.9124					39.7464
1.4103	2.1246	1.3474	1.5251		5.3087	13.8501		18.4166					37.5893
1.2748	2.72	1.1112	1.6624		5.5427	11.0166		20.6856					45.8514
Figure 4C. RAMP2 mRNA					Figure 4D. RAMP3 mRNA
5.6	11.1	16.7	22.2		5.6	11.1		16.7					22.2
3.1897	3.6547	5.2535	11.0115		1.5223	2.4075		3.6547					3.0121
4.6007	5.4162	5.396	15.756		1.0767	2.4203		5.4162					3.8014
2.0496	3.449	8.7662	18.9015		2.5028	2.6803		5.4622					2.2152
3.5164	5.4622	6.5592	12.5328		2.8543	2.3482		5.0931					1.9792
2.7583	5.0931	17.9085	12.9284		1.5471	2.3796		5.8007					3.412
2.8143	5.8007	16.59	9.688		2.0653	4.4723		1.7353					3.0676
Figure 6. MTT Assay
Glucose	CTL	ADM-10M	ADM-9M	ADM-8M	ADM22-52	A+A22-52
5.6mM
	0.241	0.25	0.31	0.337	0.314	0.306
	0.237	0.263	0.308	0.341	0.358	0.311
	0.267	0.23	0.296	0.33	0.3	0.245
	0.301	0.346	0.295	0.281	0.284	0.294
16.7mM
	0.619	0.52	0.363	0.26	0.663	0.593
	0.704	0.499	0.367	0.277	0.64	0.556
	0.74	0.468	0.315	0.295	0.669	0.524
	0.695	0.392	0.373	0.3	0.586	0.564
Figure 7A. Insulin mRNA by NIT-1 Cells
Glucose	5.6mM	11.1mM	16.7mM
w/o ADM	2.22059	13.4012	13.2312
	2.78001	12.0045	25.0376
	1.38281	7.23015	9.44642
	1.66677	9.14209	21.3757
	1.77295	5.98929	14.4155
	1.86673	6.89786	21.6855
w/t ADM
	1.87044	6.39864	9.55438
	2.49743	6.92715	8.47712
	2.36267	6.01467	7.1605
	2.28243	5.07588	6.40241
	2.47476	4.02475	7.16614
	1.74751	5.18373	10.0253
Figure 7B. Insulin Secretion by NIT-1 Cells
5.6mM	11.1mM	16.7mM	ADM-10M	ADM-9M	ADM-8M
846.688	1020.26	1200.31	1125.99	965.64	915.014
806.338	1005.13	1160.91	1150.83	928.526	906.639
797.203	984.863	1166.81	1153.02	923.484	898.646
Figure 7C. Insulin Synthesis by NIT-1 Cells
16.7mM	ADM-10M	ADM-9M	ADM-8M	A+A22-52	ADM+SQ	ADM+PD
1208.21	1023.97	980.961	897.218	1116.19	1045.2	1102.86
1284.15	1031.59	979.629	899.693	1111.71	1034.54	1067.65
1205.07	1032.44	968.114	857.155	1110.86	1050.43	1062.9
Figure 8. t-Xbp-1 mRNA in NIT-1 Cells
Glucose (mM)	5.6	11.1	16.7	22.2
w/o ADM
	2.56781	1.14193	3.18468	1.45926
	2.85413	1.37057	4.24836	2.11261
	1.39073	3.0089	5.30584	1.52749
	1.64638	2.92349	1.71966	2.23166
	1.39608	2.44537	1.78889	2.20338
	1.6684	3.17207	1.83955	2.74835
w/t ADM
	10.5701	12.5361	15.8777	18.5654
	14.3639	13.9926	14.0407	24.0805
	11.3218	14.8498	13.9397	18.958
	12.9622	14.6844	23.7042	15.3245
	14.2063	14.2071	16.1788	14.7999
	14.8428	13.0612	22.7323	21.3007
Figure 8. s-Xbp-1 mRNA in NIT-1 Cells
Glucose (mM)	5.6	11.1	16.7	22.2
w/o ADM
	1.94026	1.71994	2.76984	2.08259
	1.98075	1.99453	2.16442	1.82768
	1.80714	2.52953	1.88009	1.25919
	1.95673	2.84823	2.13615	1.9278
	1.42085	2.05483	1.56256	1.80465
	1.9892	2.19189	1.7148	2.28761
w/t ADM
	1.56307	2.75973	1.34948	1.81307
	1.81605	2.38714	1.25737	1.78579
	2.24297	1.77222	2.77692	2.94643
	2.03362	1.87083	2.76437	1.71471
	2.46985	1.54571	3.02784	1.79543
	2.13664	1.32936	3.04589	2.0249
Figure 8. Chop mRNA in NIT-1 Cells
Glucose (mM)	5.6	11.1	16.7	22.2
w/o ADM
	2.96563	2.87514	2.95334	3.57749
	5.92331	2.04524	2.84526	2.85813
	2.01172	3.63705	2.42412	2.77603
	4.12353	1.88431	2.97809	2.61675
	2.41883	2.29774	2.97478	2.10586
	2.35585	2.33891	3.23364	2.88761
w/t ADM
	3.31558	5.78985	3.23979	3.60067
	2.38658	3.73767	3.33086	2.05722
	4.37307	2.91758	2.81626	4.09801
	3.09252	2.43569	3.04056	3.08757
	2.93744	1.96665	3.00032	2.04286
	3.44024	2.45549	3.47242	2.55811
Figure 8. BIP mRNA in NIT-1 Cells
Glucose (mM)	5.6	11.1	16.7	22.2
w/o ADM
	1.55213	3.06557	3.79741	1.26251
	1.82003	2.82732	3.51452	2.5211
	1.55099	2.4196	4.33553	2.12773
	1.45815	2.38674	1.51077	1.80598
	1.5349	1.98034	3.28375	2.4666
	1.77699	1.94076	1.86287	2.77228
w/t ADM
	6.15066	13.2059	24.1122	19.5454
	10.3876	8.62997	17.0692	21.6534
	13.204	7.94476	14.436	25.5724
	14.9166	8.43655	25.127	15.4153
	15.6039	16.5768	22.4838	14.5992
	8.25724	18.8083	19.9779	21.5796
